# Supplementary material for: Development and Evaluation of Preharvest Thaumatotibia leucotreta Citrus Fruit Infestation Monitoring for Inclusion in a Systems Approach
Source: Insects. 2025 Jun 3;16(6):589. doi: 10.3390/insects16060589 (PMC12192775; doi:10.3390/insects16060589)
Supplement: Supplementary file 1 [file insects-16-00589-s001.zip]

Archive with 1 entries (1 files):
- insects-3664939-supplementary.pdf
